# Supplementary material for: Cytoreductive Nephrectomy in Select Primary Metastatic Renal Cell Carcinoma Patients: A Comprehensive Nationwide Outcome Analysis
Source: Cancers (Basel). 2024 Mar 12;16(6):1132. doi: 10.3390/cancers16061132 (PMC10968994; doi:10.3390/cancers16061132)
Supplement: Supplementary file 1 [file cancers-16-01132-s001.zip]

Archive with 1 entries (1 files):
- cancers-2811463-supplementary.pdf
